# Supplementary material for: Hepatic Nampt Deficiency Aggravates Dyslipidemia and Fatty Liver in High Fat Diet Fed Mice
Source: Cells. 2023 Feb 10;12(4):568. doi: 10.3390/cells12040568 (PMC9954480; doi:10.3390/cells12040568)
Supplement: Supplementary file 1 [file cells-12-00568-s001.zip]

Archive with 1 entries (1 files):
- cells-2098614-supplementary.pdf
